# Supplementary material for: The Sin3A/MAD1 Complex, through Its PAH2 Domain, Acts as a Second Repressor of Retinoic Acid Receptor Beta Expression in Breast Cancer Cells
Source: Cells. 2022 Mar 31;11(7):1179. doi: 10.3390/cells11071179 (PMC8997856; doi:10.3390/cells11071179)
Supplement: Supplementary file 1 [file cells-11-01179-s001.zip]

Archive with 1 entries (1 files):
- cells-1566242-supplementary.pdf
